# Supplementary material for: Uses of Multi-Objective Flux Analysis for Optimization of Microbial Production of Secondary Metabolites
Source: Microorganisms. 2023 Aug 24;11(9):2149. doi: 10.3390/microorganisms11092149 (PMC10536367; doi:10.3390/microorganisms11092149)
Supplement: Supplementary file 1 [file microorganisms-11-02149-s001.zip]

Archive with 8 entries (8 files):
- .DS_Store
- anch_pts.m
- GPL.pdf
- max_min.m
- MOFA-User-Manual.pdf
- mofa.m
- mofa_Ecoli_sample_input.txt
- mofa_output.txt
