# Supplementary material for: Uses of Multi-Objective Flux Analysis for Optimization of Microbial Production of Secondary Metabolites
Source: Microorganisms. 2023 Aug 24;11(9):2149. doi: 10.3390/microorganisms11092149 (PMC10536367; doi:10.3390/microorganisms11092149)
Supplement: Supplementary file 1 [file microorganisms-11-02149-s001.zip › mofa_Ecoli_sample_input.txt]

#enter name of the objective to be optimized
Ec_biomass_iAF1260_core_59p81M
#enter the list of other objectives
EX_o2_e_
EX_co2_e_
EX_ac_e_
EX_etoh_e_
EX_nh4_e_
