# Supplementary material for: Uses of Multi-Objective Flux Analysis for Optimization of Microbial Production of Secondary Metabolites
Source: Microorganisms. 2023 Aug 24;11(9):2149. doi: 10.3390/microorganisms11092149 (PMC10536367; doi:10.3390/microorganisms11092149)
Supplement: Supplementary file 1 [file microorganisms-11-02149-s001.zip › mofa_output.txt]

EX_ac_e_	EX_co2_e_	EX_etoh_e_	EX_nh4_e_	EX_o2_e_	Ec_biomass_iAF1260_core_59p81M
0.00	0.37	0.00	0.22	0.88	1.00
0.00	0.30	0.00	0.18	0.70	0.80
0.00	0.22	0.00	0.13	0.53	0.60
0.00	0.15	0.00	0.09	0.35	0.40
0.00	0.07	0.00	0.04	0.18	0.20
0.00	0.00	0.00	0.00	0.00	0.00
0.00	0.30	0.00	0.18	0.70	0.80
0.00	0.22	0.00	0.13	0.53	0.60
0.00	0.15	0.00	0.09	0.35	0.40
0.00	0.07	0.00	0.04	0.18	0.20
0.00	0.00	0.00	0.00	0.00	0.00
0.00	0.22	0.00	0.13	0.53	0.60
0.00	0.15	0.00	0.09	0.35	0.40
0.00	0.07	0.00	0.04	0.18	0.20
0.00	0.00	0.00	0.00	0.00	0.00
0.00	0.15	0.00	0.09	0.35	0.40
0.00	0.07	0.00	0.04	0.18	0.20
0.00	0.00	0.00	0.00	0.00	0.00
0.00	0.07	0.00	0.04	0.18	0.20
0.00	0.00	0.00	0.00	0.00	0.00
0.00	0.00	0.00	0.00	0.00	0.00
0.00	0.36	0.20	0.18	0.70	0.80
0.00	0.29	0.20	0.13	0.53	0.60
0.00	0.22	0.20	0.09	0.35	0.40
0.00	0.14	0.20	0.04	0.18	0.20
0.00	0.07	0.20	0.00	0.00	0.00
0.00	0.29	0.20	0.13	0.53	0.60
0.00	0.22	0.20	0.09	0.35	0.40
0.00	0.14	0.20	0.04	0.18	0.20
0.00	0.07	0.20	0.00	0.00	0.00
0.00	0.22	0.20	0.09	0.35	0.40
0.00	0.14	0.20	0.04	0.18	0.20
0.00	0.07	0.20	0.00	0.00	0.00
0.00	0.14	0.20	0.04	0.18	0.20
0.00	0.07	0.20	0.00	0.00	0.00
0.00	0.07	0.20	0.00	0.00	0.00
0.00	0.36	0.40	0.13	0.53	0.60
0.00	0.28	0.40	0.09	0.35	0.40
0.00	0.21	0.40	0.04	0.18	0.20
0.00	0.13	0.40	0.00	0.00	0.00
0.00	0.28	0.40	0.09	0.35	0.40
0.00	0.21	0.40	0.04	0.18	0.20
0.00	0.13	0.40	0.00	0.00	0.00
0.00	0.21	0.40	0.04	0.18	0.20
0.00	0.13	0.40	0.00	0.00	0.00
0.00	0.13	0.40	0.00	0.00	0.00
0.00	0.35	0.60	0.09	0.35	0.40
0.00	0.27	0.60	0.04	0.18	0.20
0.00	0.20	0.60	0.00	0.00	0.00
0.00	0.27	0.60	0.04	0.18	0.20
0.00	0.20	0.60	0.00	0.00	0.00
0.00	0.20	0.60	0.00	0.00	0.00
0.00	0.34	0.80	0.04	0.18	0.20
0.00	0.27	0.80	0.00	0.00	0.00
0.00	0.27	0.80	0.00	0.00	0.00
0.00	0.33	1.00	0.00	0.00	0.00
0.00	0.50	0.00	0.18	0.88	0.80
0.00	0.42	0.00	0.13	0.70	0.60
0.00	0.35	0.00	0.09	0.53	0.40
0.00	0.27	0.00	0.04	0.35	0.20
0.00	0.20	0.00	0.00	0.18	0.00
0.00	0.42	0.00	0.13	0.70	0.60
0.00	0.35	0.00	0.09	0.53	0.40
0.00	0.27	0.00	0.04	0.35	0.20
0.00	0.20	0.00	0.00	0.18	0.00
0.00	0.35	0.00	0.09	0.53	0.40
0.00	0.27	0.00	0.04	0.35	0.20
0.00	0.20	0.00	0.00	0.18	0.00
0.00	0.27	0.00	0.04	0.35	0.20
0.00	0.20	0.00	0.00	0.18	0.00
0.00	0.20	0.00	0.00	0.18	0.00
0.00	0.49	0.20	0.13	0.70	0.60
0.00	0.42	0.20	0.09	0.53	0.40
0.00	0.34	0.20	0.04	0.35	0.20
0.00	0.27	0.20	0.00	0.18	0.00
0.00	0.42	0.20	0.09	0.53	0.40
0.00	0.34	0.20	0.04	0.35	0.20
0.00	0.27	0.20	0.00	0.18	0.00
0.00	0.34	0.20	0.04	0.35	0.20
0.00	0.27	0.20	0.00	0.18	0.00
0.00	0.27	0.20	0.00	0.18	0.00
0.00	0.48	0.40	0.09	0.53	0.40
0.00	0.41	0.40	0.04	0.35	0.20
0.00	0.33	0.40	0.00	0.18	0.00
0.00	0.41	0.40	0.04	0.35	0.20
0.00	0.33	0.40	0.00	0.18	0.00
0.00	0.33	0.40	0.00	0.18	0.00
0.00	0.47	0.60	0.04	0.35	0.20
0.00	0.40	0.60	0.00	0.18	0.00
0.00	0.40	0.60	0.00	0.18	0.00
0.00	0.47	0.80	0.00	0.18	0.00
0.00	0.62	0.00	0.13	0.88	0.60
0.00	0.55	0.00	0.09	0.71	0.40
0.00	0.47	0.00	0.04	0.53	0.20
0.00	0.40	0.00	0.00	0.35	0.00
0.00	0.55	0.00	0.09	0.71	0.40
0.00	0.47	0.00	0.04	0.53	0.20
0.00	0.40	0.00	0.00	0.35	0.00
0.00	0.47	0.00	0.04	0.53	0.20
0.00	0.40	0.00	0.00	0.35	0.00
0.00	0.40	0.00	0.00	0.35	0.00
0.00	0.62	0.20	0.09	0.71	0.40
0.00	0.54	0.20	0.04	0.53	0.20
0.00	0.47	0.20	0.00	0.35	0.00
0.00	0.54	0.20	0.04	0.53	0.20
0.00	0.47	0.20	0.00	0.35	0.00
0.00	0.47	0.20	0.00	0.35	0.00
0.00	0.61	0.40	0.04	0.53	0.20
0.00	0.53	0.40	0.00	0.35	0.00
0.00	0.53	0.40	0.00	0.35	0.00
0.00	0.60	0.60	0.00	0.35	0.00
0.00	0.75	0.00	0.09	0.88	0.40
0.00	0.67	0.00	0.04	0.71	0.20
0.00	0.60	0.00	0.00	0.53	0.00
0.00	0.67	0.00	0.04	0.71	0.20
0.00	0.60	0.00	0.00	0.53	0.00
0.00	0.60	0.00	0.00	0.53	0.00
0.00	0.74	0.20	0.04	0.71	0.20
0.00	0.67	0.20	0.00	0.53	0.00
0.00	0.67	0.20	0.00	0.53	0.00
0.00	0.73	0.40	0.00	0.53	0.00
0.00	0.87	0.00	0.04	0.88	0.20
0.00	0.80	0.00	0.00	0.71	0.00
0.00	0.80	0.00	0.00	0.71	0.00
0.00	0.87	0.20	0.00	0.71	0.00
0.00	1.00	0.00	0.00	0.89	0.00
0.20	0.31	0.00	0.18	0.73	0.80
0.20	0.23	0.00	0.13	0.56	0.60
0.20	0.16	0.00	0.09	0.38	0.40
0.20	0.09	0.00	0.04	0.21	0.20
0.20	0.01	0.00	0.00	0.03	0.00
0.20	0.23	0.00	0.13	0.56	0.60
0.20	0.16	0.00	0.09	0.38	0.40
0.20	0.09	0.00	0.04	0.21	0.20
0.20	0.01	0.00	0.00	0.03	0.00
0.20	0.16	0.00	0.09	0.38	0.40
0.20	0.09	0.00	0.04	0.21	0.20
0.20	0.01	0.00	0.00	0.03	0.00
0.20	0.09	0.00	0.04	0.21	0.20
0.20	0.01	0.00	0.00	0.03	0.00
0.20	0.01	0.00	0.00	0.03	0.00
0.20	0.30	0.20	0.13	0.56	0.60
0.20	0.23	0.20	0.09	0.38	0.40
0.20	0.15	0.20	0.04	0.21	0.20
0.20	0.08	0.20	0.00	0.03	0.00
0.20	0.23	0.20	0.09	0.38	0.40
0.20	0.15	0.20	0.04	0.21	0.20
0.20	0.08	0.20	0.00	0.03	0.00
0.20	0.15	0.20	0.04	0.21	0.20
0.20	0.08	0.20	0.00	0.03	0.00
0.20	0.08	0.20	0.00	0.03	0.00
0.20	0.29	0.40	0.09	0.38	0.40
0.20	0.22	0.40	0.04	0.21	0.20
0.20	0.14	0.40	0.00	0.03	0.00
0.20	0.22	0.40	0.04	0.21	0.20
0.20	0.14	0.40	0.00	0.03	0.00
0.20	0.14	0.40	0.00	0.03	0.00
0.20	0.29	0.60	0.04	0.21	0.20
0.20	0.21	0.60	0.00	0.03	0.00
0.20	0.21	0.60	0.00	0.03	0.00
0.20	0.28	0.80	0.00	0.03	0.00
0.20	0.43	0.00	0.13	0.73	0.60
0.20	0.36	0.00	0.09	0.56	0.40
0.20	0.29	0.00	0.04	0.38	0.20
0.20	0.21	0.00	0.00	0.21	0.00
0.20	0.36	0.00	0.09	0.56	0.40
0.20	0.29	0.00	0.04	0.38	0.20
0.20	0.21	0.00	0.00	0.21	0.00
0.20	0.29	0.00	0.04	0.38	0.20
0.20	0.21	0.00	0.00	0.21	0.00
0.20	0.21	0.00	0.00	0.21	0.00
0.20	0.43	0.20	0.09	0.56	0.40
0.20	0.35	0.20	0.04	0.38	0.20
0.20	0.28	0.20	0.00	0.21	0.00
0.20	0.35	0.20	0.04	0.38	0.20
0.20	0.28	0.20	0.00	0.21	0.00
0.20	0.28	0.20	0.00	0.21	0.00
0.20	0.42	0.40	0.04	0.38	0.20
0.20	0.34	0.40	0.00	0.21	0.00
0.20	0.34	0.40	0.00	0.21	0.00
0.20	0.41	0.60	0.00	0.21	0.00
0.20	0.56	0.00	0.09	0.74	0.40
0.20	0.49	0.00	0.04	0.56	0.20
0.20	0.41	0.00	0.00	0.38	0.00
0.20	0.49	0.00	0.04	0.56	0.20
0.20	0.41	0.00	0.00	0.38	0.00
0.20	0.41	0.00	0.00	0.38	0.00
0.20	0.55	0.20	0.04	0.56	0.20
0.20	0.48	0.20	0.00	0.38	0.00
0.20	0.48	0.20	0.00	0.38	0.00
0.20	0.54	0.40	0.00	0.38	0.00
0.20	0.69	0.00	0.04	0.74	0.20
0.20	0.61	0.00	0.00	0.56	0.00
0.20	0.61	0.00	0.00	0.56	0.00
0.20	0.68	0.20	0.00	0.56	0.00
0.20	0.81	0.00	0.00	0.74	0.00
0.40	0.25	0.00	0.13	0.59	0.60
0.40	0.17	0.00	0.09	0.41	0.40
0.40	0.10	0.00	0.04	0.23	0.20
0.40	0.02	0.00	0.00	0.06	0.00
0.40	0.17	0.00	0.09	0.41	0.40
0.40	0.10	0.00	0.04	0.23	0.20
0.40	0.02	0.00	0.00	0.06	0.00
0.40	0.10	0.00	0.04	0.23	0.20
0.40	0.02	0.00	0.00	0.06	0.00
0.40	0.02	0.00	0.00	0.06	0.00
0.40	0.24	0.20	0.09	0.41	0.40
0.40	0.16	0.20	0.04	0.23	0.20
0.40	0.09	0.20	0.00	0.06	0.00
0.40	0.16	0.20	0.04	0.23	0.20
0.40	0.09	0.20	0.00	0.06	0.00
0.40	0.09	0.20	0.00	0.06	0.00
0.40	0.23	0.40	0.04	0.23	0.20
0.40	0.16	0.40	0.00	0.06	0.00
0.40	0.16	0.40	0.00	0.06	0.00
0.40	0.22	0.60	0.00	0.06	0.00
0.40	0.37	0.00	0.09	0.59	0.40
0.40	0.30	0.00	0.04	0.41	0.20
0.40	0.22	0.00	0.00	0.24	0.00
0.40	0.30	0.00	0.04	0.41	0.20
0.40	0.22	0.00	0.00	0.24	0.00
0.40	0.22	0.00	0.00	0.24	0.00
0.40	0.36	0.20	0.04	0.41	0.20
0.40	0.29	0.20	0.00	0.24	0.00
0.40	0.29	0.20	0.00	0.24	0.00
0.40	0.36	0.40	0.00	0.24	0.00
0.40	0.50	0.00	0.04	0.59	0.20
0.40	0.42	0.00	0.00	0.41	0.00
0.40	0.42	0.00	0.00	0.41	0.00
0.40	0.49	0.20	0.00	0.41	0.00
0.40	0.62	0.00	0.00	0.59	0.00
0.60	0.18	0.00	0.09	0.44	0.40
0.60	0.11	0.00	0.04	0.26	0.20
0.60	0.03	0.00	0.00	0.09	0.00
0.60	0.11	0.00	0.04	0.26	0.20
0.60	0.03	0.00	0.00	0.09	0.00
0.60	0.03	0.00	0.00	0.09	0.00
0.60	0.18	0.20	0.04	0.26	0.20
0.60	0.10	0.20	0.00	0.09	0.00
0.60	0.10	0.20	0.00	0.09	0.00
0.60	0.17	0.40	0.00	0.09	0.00
0.60	0.31	0.00	0.04	0.44	0.20
0.60	0.23	0.00	0.00	0.27	0.00
0.60	0.23	0.00	0.00	0.27	0.00
0.60	0.30	0.20	0.00	0.27	0.00
0.60	0.43	0.00	0.00	0.44	0.00
0.80	0.12	0.00	0.04	0.29	0.20
0.80	0.05	0.00	0.00	0.12	0.00
0.80	0.05	0.00	0.00	0.12	0.00
0.80	0.11	0.20	0.00	0.12	0.00
0.80	0.25	0.00	0.00	0.30	0.00
1.00	0.06	0.00	0.00	0.15	0.00
